# Supplementary material for: Single-cell DNA sequencing reveals a high incidence of chromosomal abnormalities in human blastocysts
Source: J Clin Invest. 2024 Jan 4;134(6):e174483. doi: 10.1172/JCI174483 (PMC10940095; doi:10.1172/JCI174483)
Supplement: Supporting data values [file jci-134-174483-s208.xlsx]

## Sheet: FIGURE 1D
embryo_nr	# cells analysed	# normal cells	%normal cells/mosaic embryo
1	20	14	0.7
2	25	19	0.76
3	16	9	0.5625
4	27	10	0.37037
5	9	3	0.333333
6	61	45	0.737705
7	67	59	0.880597
8	15	13	0.866667
9	6	2	0.333333
10	13	10	0.769231
11	40	24	0.6
12	33	15	0.454545
13	39	25	0.641026
14	16	9	0.5625
15	10	7	0.7
16	27	22	0.814815
17	22	19	0.863636
18	22	8	0.363636
19	60	48	0.8
20	29	19	0.655172
21	24	10	0.416667
22	23	3	0.130435
23	4	2	0.5
24	39	16	0.410256
25	30	24	0.8
26	13	3	0.230769
45	14	10	0.714286
46	22	21	0.954545
47	6	5	0.833333
48	10	6	0.6
49	8	5	0.625

## Sheet: FIGURE 1E-F
embryo_nr	# isolated cells	# analysed cells	# normal cells	% normal cells/ cells geanalyseerd	expansion rate
1	41	20	14	0.7	834.875
2	47	25	19	0.76	470.409
3	26	16	9	0.5625	360.385
4	45	27	10	0.37037	554.5
5	38	9	3	0.333333	777.067
6	86	61	45	0.737705	857.542
7	78	67	59	0.880597	1101.73
8	34	15	13	0.866667	348.143
9	22	6	2	0.333333	417.667
10	44	13	10	0.769231	413.077
11	63	40	24	0.6	549.333
14	61	16	9	0.5625	648.381
15	44	10	7	0.7	1034.62
16	45	27	22	0.814815	555.667
17	63	22	19	0.863636	1169
18	40	22	8	0.363636	469.438
19	68	60	48	0.8	856.176
20	35	29	19	0.655172	344.235
21	54	24	10	0.416667	442
22	49	23	3	0.130435	604.136
23	18	4	2	0.5	392.462
24	43	39	16	0.410256	653.071
25	68	30	24	0.8	1058.44
26	39	13	3	0.230769	479.615
45	46	14	10	0.714286	745.75
46	52	22	21	0.954545	696.765
49	29	8	5	0.625	447.385

## Sheet: FIGURE 1G
embryo_nr	events per embryo
1	1
2	2
3	1
4	2
5	1
6	3
7	2
8	2
9	1
10	1
11	6
12	5
13	6
14	4
15	2
16	2
17	2
18	5
19	3
20	4
21	5
22	2
23	1
24	6
25	2
26	5
27	1
28	1
29	1
30	1
31	4
32	5
33	2
34	3
35	4
36	1
41	3
42	3
43	3
44	2
45	3
46	1
47	1
48	4
49	1

## Sheet: FIGURE 2A
embryo_nr	# analysed ICM cells	# abnormal ICM cells	% abnormal/analysed ICM cells	# analysed TE cells	# abnormal cells	%abnormal/analysed TE cells
1	3	1	0.333333	17	5	0.294118
2	1	0	0	24	6	0.25
3	7	1	0.142857	9	6	0.666667
4	7	7	1	20	10	0.5
5	4	2	0.5	5	4	0.8
6	5	0	0	56	16	0.285714
7	9	2	0.222222	58	6	0.103448
8	4	0	0	11	2	0.181818
9	1	0	0	5	4	0.8
10	N/A	N/A	N/A	13	3	0.230769
11	N/A	N/A	N/A	40	16	0.4
14	N/A	N/A	N/A	16	7	0.4375
15	2	1	0.5	8	2	0.25
16	8	1	0.125	19	4	0.210526
17	4	2	0.5	18	1	0.0555556
18	6	3	0.5	16	11	0.6875
19	10	1	0.1	50	11	0.22
20	5	0	0	24	10	0.416667
21	3	1	0.333333	21	13	0.619048
22	3	3	1	20	17	0.85
23	1	1	1	3	1	0.333333
24	5	4	0.8	34	19	0.558824
25	1	1	1	29	5	0.172414
26	N/A	N/A	N/A	13	10	0.769231
27	7	7	1	9	9	1
28	1	1	1	21	21	1
29	3	3	1	17	17	1
30	1	1	1	5	5	1
31	2	2	1	18	18	1
32	1	1	1	11	11	1
33	1	1	1	5	5	1
34	8	8	1	19	19	1
35	4	4	1	20	20	1
36	4	4	1	10	10	1
37	5	5	1	N/A	N/A	N/A
38	N/A	N/A	N/A	18	18	1
39	N/A	N/A	N/A	13	13	1
40	2	2	1	9	9	1
41	2	2	1	23	23	1
43	N/A	N/A	N/A	12	12	1
44	N/A	N/A	N/A	6	6	1
45	1	0	0	13	4	0.307692
46	3	0	0	19	1	0.0526316
47	4	1	0.25	2	0	0
48	2	1	0.5	8	3	0.375
49	N/A	N/A	N/A	8	3	0.375
50	8	0	0	N/A	N/A	N/A
51	1	0	0	2	0	0
52	1	0	0	3	0	0
53	2	0	0	6	0	0
54	1	0	0	3	0	0
55	7	0	0	3	0	0

## Sheet: FIGURE 2B
embryo_nr	# analysed ICM cells	# analysed TE cells	# chaotic ICM cells	# chaotic TE cells
1	3	17	0	2
2	1	24	0	1
3	7	9	0	0
4	7	20	0	0
5	4	5	0	0
6	5	56	0	14
7	9	58	0	2
8	4	11	0	0
9	1	5	0	1
10	N/A	13	N/A	0
11	N/A	40	N/A	1
14	N/A	16	N/A	2
15	2	8	0	0
16	8	19	0	2
17	4	18	0	0
18	6	16	2	4
19	10	50	0	5
20	5	24	0
21	3	21	0	1
22	3	20	1	4
23	1	3	0	0
24	5	34	1	8
25	1	29	0	0
26	N/A	13	N/A	1
27	7	9	0	2
28	1	21	0	1
29	3	17	0	0
30	1	5	0	0
31	2	18	0	0
32	1	11	0	1
33	1	5	0	0
34	8	19	0	0
35	4	20	0	0
36	4	10	0	0
37	5	N/A	0	N/A
38	N/A	18	N/A	0
39	N/A	13	N/A	0
40	2	9	0	0
41	2	23	0	4
43	N/A	12	N/A	0
44	N/A	6	N/A	0
45	1	13	0	1
46	3	19	0	0
47	4	2	0	0
48	2	8	0	0
49	N/A	8	N/A	1
50	8	N/A	0	0
51	1	2	0	0
52	1	3	0	0
53	2	6	0	0
54	1	3	0	0
55	7	3	0	0

## Sheet: FIGURE 2C-D
embryo_nr	events_shared abnormalities	events_restricted abnormalities
1	1	0
2	0	2
3	1	0
4	1	1
5	1	0
6	0	2
7	1	1
8	0	1
9	0	1
15	1	1
16	1	1
17	1	1
18	1	3
19	0	3
20	0	4
21	1	5
22	1	1
23	1	0
24	1	5
25	1	1
27	0	1
28	0	1
29	0	1
30	0	1
31	0	4
32	0	5
33	1	1
34	1	2
35	1	3
36	1	0
41	1	2
45	0	3
46	0	1
47	0	1
48	0	4

## Sheet: FIGURE 3B
Embryo_nr	% affected cells_abn1	% affected cells_abn2	% affected cells_abn3	% affected cells_abn4	% affected cells_abn5	% affected cells_abn6	% affected cells_abn7	% affected cells_abn8	% affected cells_abn9	% affected cells_abn10
1	20
2	13.0435	8.69565
3	11.1111	55.5556
4	50
5	80
6	2.38095	2.38095
7	5.35714	1.78571
8	18.1818	9.09091	9.09091	9.09091
9	75
10	23.0769
11	15.3846	7.69231	0	2.5641	2.5641	0	2.5641	5.12821	2.5641	2.5641
14	21.4286	14.2857	7.14286	7.14286
15	12.5	12.5
16	17.6471	5.88235	5.88235	5.88235
17	5.55556
18	16.6667	33.3333	8.33333	8.33333	8.33333	8.33333	33.3333
19	4.65116	4.65116
20	0	12.5	4.16667	4.16667	4.16667
21	0	5	5	0	15	5	10	5	5
22	6.25	18.75	25	6.25	6.25	6.25
23	25
24	0	4	0	8	4	4	4	8	4
25	0	0	6.89655	3.44828
26	8.33333	16.6667	8.33333	16.6667	16.6667	16.6667	8.33333
27	28.5714
28	5.26316
29	23.5294
30	20
31	16.6667	5.55556	5.55556	11.1111
32	45.4545	9.09091	9.09091	9.09091	9.09091	9.09091	18.1818	9.09091	9.09091
33	20	20	20	20
34	5.26316	5.26316
35	5	5	5	20	5	5
36	30	70	30
41	31.5789	21.0526	5.26316	36.8421
43	9.09091	27.2727	9.09091	27.2727	27.2727	27.2727
44	33.3333	16.6667
45	9.09091	9.09091	9.09091	9.09091	9.09091	9.09091
46	5.26316
48	12.5	12.5	12.5	12.5	12.5
49	14.2857	14.2857	14.2857

## Sheet: FIGURE 4A-C, E
chromosome	mitotic numerical gain	meiotic numerical gain	mitotic numerical loss	meiotic numerical loss	mitotic segmental gain	mitotic segmental loss
1	1		1		2	10
2	3		3		2	1
3	2		3		2	3
4	2	6	4	24	7	12
5	1		4		3	6
6	6		1		4	9
7	5		3		3	11
8	0		10		5	14
9	2	14	8		3	12
10	12		8		11	10
11	1		1	6	0	8
12	1		1		2	3
13	1		1	20	1	6
14	1		4		7	12
15	0		0	38	3	7
16	3		2		2	4
17	0		2		3	4
18	3		40		1	3
19	3	14	6		1	5
20	3	13	7		4	1
21	12		2	27	11	2
22	7	11	12	32	0	1

## Sheet: FIGURE 4D
chromosome	Mitotic event	Meiotic event	% mitotic events	% meiotic events
1	6	0	3.5503	0
2	7	0	4.14201	0
3	6	0	3.5503	0
4	5	3	2.95858	1.77515
5	6	0	3.5503	0
6	7	0	4.14201	0
7	7	0	4.14201	0
8	9	0	5.32544	0
9	14	1	8.28402	0.591716
10	9	0	5.32544	0
11	4	1	2.36686	0.591716
12	4	0	2.36686	0
13	6	1	3.5503	0.591716
14	7	0	4.14201	0
15	4	2	2.36686	1.18343
16	6	0	3.5503	0
17	5	0	2.95858	0
18	7	1	4.14201	0.591716
19	6	1	3.5503	0.591716
20	7	1	4.14201	0.591716
21	15	1	8.87574	0.591716
22	7	3	4.14201	1.77515
